# Supplementary material for: Immunisation with Transgenic L. tarentolae Expressing Gamma Glutamyl Cysteine Synthetase from Pathogenic Leishmania Species Protected against L. major and L. donovani Infection in a Murine Model
Source: Microorganisms. 2023 May 17;11(5):1322. doi: 10.3390/microorganisms11051322 (PMC10223578; doi:10.3390/microorganisms11051322)
Supplement: Supplementary file 1 [file microorganisms-11-01322-s001.zip]

Archive with 1 entries (1 files):
- microorganisms-2296211-supplementary.pdf
